# Supplementary material for: Therapeutic Reprogramming of Glioblastoma Phenotypic States Using Multifunctional Heparin Nanoparticles
Source: Adv Sci (Weinh). 2025 Nov 3;13(3):e09590. doi: 10.1002/advs.202509590 (PMC12806396; doi:10.1002/advs.202509590)
Supplement: Supplementary file 2 — Supporting Information [file ADVS-13-e09590-s001.zip]

Archive with 1 entries (1 files):
- Figure 6 Extended Data.pptx
